# Supplementary material for: CRISPR-edited human ES-derived oligodendrocyte progenitor cells improve remyelination in rodents
Source: Nat Commun. 2024 Oct 9;15:8570. doi: 10.1038/s41467-024-52444-w (PMC11464782; doi:10.1038/s41467-024-52444-w)
Supplement: Supplementary file 4 — Supplementary Data 1 [file 41467_2024_52444_MOESM4_ESM.xlsx]

## Sheet: KO_CNVs not in WT
SampleID	BookmarkType	Chr	Start	End	Size kb	Size	Author	CreatedDate	Value	Condidence	LOH
KO [8]	CNV Bin: Min 0.5 To Max 1.5	2	61333609	61722165	388.556	388556		2024-05-06 11:23:00	1	267.044
KO [8]	CNV Bin: Min 1.5 To Max 2.5	2	96639343	98004302	1364.96	1364959		2024-05-06 11:23:00	2	37.9271	LOH
KO [8]	CNV Bin: Min 0 To Max 0.5	3	6593152	6612373	19.221	19221		2024-05-06 11:23:00	0	138.119
KO [8]	CNV Bin: Min 2.5 To Max 3.5	4	648600	1039897	391.297	391297		2024-05-06 11:23:00	3	110.653
KO [8]	CNV Bin: Min 0 To Max 0.5	4	9896379	9905712	9.333	9333		2024-05-06 11:23:00	0	66.7327
KO [8]	CNV Bin: Min 2.5 To Max 3.5	7	2515955	2560442	44.487	44487		2024-05-06 11:23:00	3	40.5874
KO [8]	CNV Bin: Min 0.5 To Max 1.5	7	62685495	62708357	22.862	22862		2024-05-06 11:23:00	1	58.4514
KO [8]	CNV Bin: Min 2.5 To Max 3.5	8	143297764	143613329	315.565	315565		2024-05-06 11:23:00	3	76.8836
KO [8]	CNV Bin: Min 2.5 To Max 3.5	8	143695351	143882232	186.881	186881		2024-05-06 11:23:00	3	41.4488
KO [8]	CNV Bin: Min 2.5 To Max 3.5	9	136975148	137023143	47.995	47995		2024-05-06 11:23:00	3	65.1449
KO [8]	CNV Bin: Min 3.5 To Max 4.5	9	137026047	137063844	37.797	37797		2024-05-06 11:23:00	4	35.0827
KO [8]	CNV Bin: Min 3.5 To Max 4.5	11	392953	408352	15.399	15399		2024-05-06 11:23:00	4	61.9182
KO [8]	CNV Bin: Min 3.5 To Max 4.5	11	1225711	1259904	34.193	34193		2024-05-06 11:23:00	4	35.5358
KO [8]	CNV Bin: Min 2.5 To Max 3.5	11	47409048	47413435	4.387	4387		2024-05-06 11:23:00	3	37.9728
KO [8]	CNV Bin: Min 1.5 To Max 2.5	15	61462159	62609657	1147.5	1147498		2024-05-06 11:23:00	2	112.967	LOH
KO [8]	CNV Bin: Min 3.5 To Max 4.5	16	659001	670152	11.151	11151		2024-05-06 11:23:00	4	50.7898
KO [8]	CNV Bin: Min 3.5 To Max 4.5	16	1989307	2015665	26.358	26358		2024-05-06 11:23:00	4	41.3541
KO [8]	CNV Bin: Min 2.5 To Max 3.5	16	2079405	2097218	17.813	17813		2024-05-06 11:23:00	3	82.9345
KO [8]	CNV Bin: Min 1.5 To Max 2.5	17	2672284	4623384	1951.1	1951100		2024-05-06 11:23:00	2	200.322	LOH
KO [8]	CNV Bin: Min 1.5 To Max 2.5	17	4625543	6052653	1427.11	1427110		2024-05-06 11:23:00	2	164.722	LOH
KO [8]	CNV Bin: Min 1.5 To Max 2.5	17	6067217	7388788	1321.57	1321571		2024-05-06 11:23:00	2	180.952	LOH
KO [8]	CNV Bin: Min 1.5 To Max 2.5	17	8610373	10540771	1930.4	1930398		2024-05-06 11:23:00	2	235.642	LOH
KO [8]	CNV Bin: Min 0 To Max 0.5	17	10913735	10923103	9.368	9368		2024-05-06 11:23:00	0	52.253
KO [8]	CNV Bin: Min 2.5 To Max 3.5	17	17777108	17847593	70.485	70485		2024-05-06 11:23:00	3	40.0823
KO [8]	CNV Bin: Min 2.5 To Max 3.5	17	68167090	68209099	42.009	42009		2024-05-06 11:23:00	3	37.1259
KO [8]	CNV Bin: Min 2.5 To Max 3.5	17	81704178	82054893	350.715	350715		2024-05-06 11:23:00	3	63.0602
KO [8]	CNV Bin: Min 3.5 To Max 4.5	19	2248684	2251818	3.134	3134		2024-05-06 11:23:00	4	50.7623
KO [8]	CNV Bin: Min 3.5 To Max 4.5	20	63540928	63570431	29.503	29503		2024-05-06 11:23:00	4	36.9236
KO [8]	CNV Bin: Min 0 To Max 0.5	21	40184487	40194445	9.958	9958		2024-05-06 11:23:00	0	58.7398
KO [8]	CNV Bin: Min 3.5 To Max 4.5	21	44598620	44602019	3.399	3399		2024-05-06 11:23:00	4	38.1898

## Sheet: all CNVs
SampleID	BookmarkType	Chr	Start	End	Size kb	Size	Author	CreatedDate	Value	Condidence	LOH
KO [8]	CNV Bin: Min 0.5 To Max 1.5	2	61333609	61722165	388.556	388556		2024-05-06 11:23:00	1	267.044
WT [7]	CNV Bin: Min 0.5 To Max 1.5	2	74380786	74544828	164.042	164042		2024-05-06 11:23:00	1	67.1061
KO [8]	CNV Bin: Min 1.5 To Max 2.5	2	96639343	98004302	1364.96	1364959		2024-05-06 11:23:00	2	37.9271	LOH
WT [7]	CNV Bin: Min 1.5 To Max 2.5	2	96898008	98004302	1106.29	1106294		2024-05-06 11:23:00	2	25.5633	LOH
WT [7]	CNV Bin: Min 1.5 To Max 2.5	2	150913004	152352119	1439.12	1439115		2024-05-06 11:23:00	2	34.6755	LOH
KO [8]	CNV Bin: Min 1.5 To Max 2.5	2	150913004	152352119	1439.12	1439115		2024-05-06 11:23:00	2	34.6755	LOH
WT [7]	CNV Bin: Min 1.5 To Max 2.5	2	202099805	203160665	1060.86	1060860		2024-05-06 11:23:00	2	49.5652	LOH
KO [8]	CNV Bin: Min 1.5 To Max 2.5	2	202099805	203160665	1060.86	1060860		2024-05-06 11:23:00	2	49.5652	LOH
KO [8]	CNV Bin: Min 0 To Max 0.5	3	6593152	6612373	19.221	19221		2024-05-06 11:23:00	0	138.119
WT [7]	CNV Bin: Min 0 To Max 0.5	3	6607961	6617314	9.353	9353		2024-05-06 11:23:00	0	145.081
WT [7]	CNV Bin: Min 1.5 To Max 2.5	3	96538653	97620805	1082.15	1082152		2024-05-06 11:23:00	2	36.2316	LOH
KO [8]	CNV Bin: Min 1.5 To Max 2.5	3	96538653	97620805	1082.15	1082152		2024-05-06 11:23:00	2	36.2316	LOH
WT [7]	CNV Bin: Min 0.5 To Max 1.5	4	510223	1033078	522.855	522855		2024-05-06 11:23:00	1	298.954
KO [8]	CNV Bin: Min 2.5 To Max 3.5	4	648600	1039897	391.297	391297		2024-05-06 11:23:00	3	110.653
WT [7]	CNV Bin: Min 0.5 To Max 1.5	4	1981829	2077126	95.297	95297		2024-05-06 11:23:00	1	52.4879
KO [8]	CNV Bin: Min 0 To Max 0.5	4	9896379	9905712	9.333	9333		2024-05-06 11:23:00	0	66.7327
WT [7]	CNV Bin: Min 1.5 To Max 2.5	4	133593063	134659434	1066.37	1066371		2024-05-06 11:23:00	2	55.1472	LOH
KO [8]	CNV Bin: Min 1.5 To Max 2.5	4	133593063	134659434	1066.37	1066371		2024-05-06 11:23:00	2	55.1472	LOH
WT [7]	CNV Bin: Min 0.5 To Max 1.5	5	491791	670591	178.8	178800		2024-05-06 11:23:00	1	86.2414
WT [7]	CNV Bin: Min 0.5 To Max 1.5	5	788531	979033	190.502	190502		2024-05-06 11:23:00	1	47.7775
WT [7]	CNV Bin: Min 1.5 To Max 2.5	5	105034440	106190756	1156.32	1156316		2024-05-06 11:23:00	2	45.8021	LOH
KO [8]	CNV Bin: Min 1.5 To Max 2.5	5	105034440	106190756	1156.32	1156316		2024-05-06 11:23:00	2	45.8021	LOH
WT [7]	CNV Bin: Min 1.5 To Max 2.5	5	111556389	112644409	1088.02	1088020		2024-05-06 11:23:00	2	94.49	LOH
KO [8]	CNV Bin: Min 1.5 To Max 2.5	5	111556389	112644409	1088.02	1088020		2024-05-06 11:23:00	2	94.49	LOH
WT [7]	CNV Bin: Min 0.5 To Max 1.5	5	140798457	140864750	66.293	66293		2024-05-06 11:23:00	1	109.128
WT [7]	CNV Bin: Min 0.5 To Max 1.5	6	31980246	32007352	27.106	27106		2024-05-06 11:23:00	1	99.7587
KO [8]	CNV Bin: Min 2.5 To Max 3.5	7	2515955	2560442	44.487	44487		2024-05-06 11:23:00	3	40.5874
KO [8]	CNV Bin: Min 0.5 To Max 1.5	7	62685495	62708357	22.862	22862		2024-05-06 11:23:00	1	58.4514
WT [7]	CNV Bin: Min 0.5 To Max 1.5	7	101151765	101238359	86.594	86594		2024-05-06 11:23:00	1	46.7689
WT [7]	CNV Bin: Min 0.5 To Max 1.5	8	1424057	1509718	85.661	85661		2024-05-06 11:23:00	1	45.1927
WT [7]	CNV Bin: Min 1.5 To Max 2.5	8	49340799	50415937	1075.14	1075138		2024-05-06 11:23:00	2	29.4169	LOH
KO [8]	CNV Bin: Min 1.5 To Max 2.5	8	49340799	50415937	1075.14	1075138		2024-05-06 11:23:00	2	29.4169	LOH
WT [7]	CNV Bin: Min 1.5 To Max 2.5	8	84248183	85466785	1218.6	1218602		2024-05-06 11:23:00	2	30.0505	LOH
KO [8]	CNV Bin: Min 1.5 To Max 2.5	8	84248183	85466785	1218.6	1218602		2024-05-06 11:23:00	2	30.0505	LOH
WT [7]	CNV Bin: Min 0.5 To Max 1.5	8	142732711	142801546	68.835	68835		2024-05-06 11:23:00	1	99.044
KO [8]	CNV Bin: Min 2.5 To Max 3.5	8	143297764	143613329	315.565	315565		2024-05-06 11:23:00	3	76.8836
KO [8]	CNV Bin: Min 2.5 To Max 3.5	8	143695351	143882232	186.881	186881		2024-05-06 11:23:00	3	41.4488
WT [7]	CNV Bin: Min 0 To Max 0.5	9	134406853	134413069	6.216	6216		2024-05-06 11:23:00	0	41.0657
KO [8]	CNV Bin: Min 2.5 To Max 3.5	9	136975148	137023143	47.995	47995		2024-05-06 11:23:00	3	65.1449
KO [8]	CNV Bin: Min 3.5 To Max 4.5	9	137026047	137063844	37.797	37797		2024-05-06 11:23:00	4	35.0827
KO [8]	CNV Bin: Min 3.5 To Max 4.5	11	392953	408352	15.399	15399		2024-05-06 11:23:00	4	61.9182
KO [8]	CNV Bin: Min 3.5 To Max 4.5	11	1225711	1259904	34.193	34193		2024-05-06 11:23:00	4	35.5358
KO [8]	CNV Bin: Min 2.5 To Max 3.5	11	47409048	47413435	4.387	4387		2024-05-06 11:23:00	3	37.9728
WT [7]	CNV Bin: Min 0.5 To Max 1.5	11	70158439	70193815	35.376	35376		2024-05-06 11:23:00	1	43.0393
WT [7]	CNV Bin: Min 1.5 To Max 2.5	11	89722276	92213664	2491.39	2491388		2024-05-06 11:23:00	2	106.679	LOH
KO [8]	CNV Bin: Min 1.5 To Max 2.5	11	89722276	92213664	2491.39	2491388		2024-05-06 11:23:00	2	106.679	LOH
WT [7]	CNV Bin: Min 1.5 To Max 2.5	12	37533312	38611255	1077.94	1077943		2024-05-06 11:23:00	2	30.6031	LOH
KO [8]	CNV Bin: Min 1.5 To Max 2.5	12	37533312	38611255	1077.94	1077943		2024-05-06 11:23:00	2	30.6031	LOH
WT [7]	CNV Bin: Min 1.5 To Max 2.5	12	85746127	87237337	1491.21	1491210		2024-05-06 11:23:00	2	70.1847	LOH
KO [8]	CNV Bin: Min 1.5 To Max 2.5	12	85746127	87237337	1491.21	1491210		2024-05-06 11:23:00	2	70.1847	LOH
WT [7]	CNV Bin: Min 0.5 To Max 1.5	14	104292550	104371854	79.304	79304		2024-05-06 11:23:00	1	39.8605
WT [7]	CNV Bin: Min 0.5 To Max 1.5	15	28068916	28114112	45.196	45196		2024-05-06 11:23:00	1	59.7066
KO [8]	CNV Bin: Min 1.5 To Max 2.5	15	61462159	62609657	1147.5	1147498		2024-05-06 11:23:00	2	112.967	LOH
WT [7]	CNV Bin: Min 0.5 To Max 1.5	15	89749380	89793142	43.762	43762		2024-05-06 11:23:00	1	35.8342
KO [8]	CNV Bin: Min 3.5 To Max 4.5	16	659001	670152	11.151	11151		2024-05-06 11:23:00	4	50.7898
KO [8]	CNV Bin: Min 3.5 To Max 4.5	16	1989307	2015665	26.358	26358		2024-05-06 11:23:00	4	41.3541
KO [8]	CNV Bin: Min 2.5 To Max 3.5	16	2079405	2097218	17.813	17813		2024-05-06 11:23:00	3	82.9345
WT [7]	CNV Bin: Min 0.5 To Max 1.5	16	4332632	4378883	46.251	46251		2024-05-06 11:23:00	1	68.6255
WT [7]	CNV Bin: Min 0.5 To Max 1.5	16	67146295	67286320	140.025	140025		2024-05-06 11:23:00	1	118.656
WT [7]	CNV Bin: Min 0.5 To Max 1.5	16	75208831	75267707	58.876	58876		2024-05-06 11:23:00	1	45.5436
WT [7]	CNV Bin: Min 0.5 To Max 1.5	16	87828401	87858681	30.28	30280		2024-05-06 11:23:00	1	85.844
WT [7]	CNV Bin: Min 0.5 To Max 1.5	17	270383	368038	97.655	97655		2024-05-06 11:23:00	1	44.7393
WT [7]	CNV Bin: Min 0.5 To Max 1.5	17	962259	1286033	323.774	323774		2024-05-06 11:23:00	1	132.191
WT [7]	CNV Bin: Min 0.5 To Max 1.5	17	1692197	1769810	77.613	77613		2024-05-06 11:23:00	1	55.5466
WT [7]	CNV Bin: Min 0.5 To Max 1.5	17	2360729	2413644	52.915	52915		2024-05-06 11:23:00	1	40.7282
KO [8]	CNV Bin: Min 1.5 To Max 2.5	17	2672284	4623384	1951.1	1951100		2024-05-06 11:23:00	2	200.322	LOH
WT [7]	CNV Bin: Min 0.5 To Max 1.5	17	3860280	4004014	143.734	143734		2024-05-06 11:23:00	1	69.9347
WT [7]	CNV Bin: Min 1.5 To Max 2.5	17	4625543	6426748	1801.2	1801205		2024-05-06 11:23:00	2	221.375	LOH
KO [8]	CNV Bin: Min 1.5 To Max 2.5	17	4625543	6052653	1427.11	1427110		2024-05-06 11:23:00	2	164.722	LOH
KO [8]	CNV Bin: Min 1.5 To Max 2.5	17	6067217	7388788	1321.57	1321571		2024-05-06 11:23:00	2	180.952	LOH
WT [7]	CNV Bin: Min 0.5 To Max 1.5	17	7179368	7481505	302.137	302137		2024-05-06 11:23:00	1	83.879
KO [8]	CNV Bin: Min 1.5 To Max 2.5	17	8610373	10540771	1930.4	1930398		2024-05-06 11:23:00	2	235.642	LOH
KO [8]	CNV Bin: Min 0 To Max 0.5	17	10913735	10923103	9.368	9368		2024-05-06 11:23:00	0	52.253
WT [7]	CNV Bin: Min 1.5 To Max 2.5	17	11297625	14167172	2869.55	2869547		2024-05-06 11:23:00	2	304.545	LOH
KO [8]	CNV Bin: Min 1.5 To Max 2.5	17	11297625	14167172	2869.55	2869547		2024-05-06 11:23:00	2	304.545	LOH
WT [7]	CNV Bin: Min 1.5 To Max 2.5	17	14176313	15662638	1486.33	1486325		2024-05-06 11:23:00	2	189.505	LOH
KO [8]	CNV Bin: Min 1.5 To Max 2.5	17	14176313	15662638	1486.33	1486325		2024-05-06 11:23:00	2	189.505	LOH
WT [7]	CNV Bin: Min 0.5 To Max 1.5	17	17475190	17507897	32.707	32707		2024-05-06 11:23:00	1	43.6122
KO [8]	CNV Bin: Min 2.5 To Max 3.5	17	17777108	17847593	70.485	70485		2024-05-06 11:23:00	3	40.0823
WT [7]	CNV Bin: Min 0.5 To Max 1.5	17	17783087	17844200	61.113	61113		2024-05-06 11:23:00	1	115.634
KO [8]	CNV Bin: Min 2.5 To Max 3.5	17	68167090	68209099	42.009	42009		2024-05-06 11:23:00	3	37.1259
WT [7]	CNV Bin: Min 0.5 To Max 1.5	17	79831041	79838055	7.014	7014		2024-05-06 11:23:00	1	41.5983
KO [8]	CNV Bin: Min 2.5 To Max 3.5	17	81704178	82054893	350.715	350715		2024-05-06 11:23:00	3	63.0602
WT [7]	CNV Bin: Min 0 To Max 0.5	19	730030	743589	13.559	13559		2024-05-06 11:23:00	0	35.5784
KO [8]	CNV Bin: Min 3.5 To Max 4.5	19	2248684	2251818	3.134	3134		2024-05-06 11:23:00	4	50.7623
WT [7]	CNV Bin: Min 0 To Max 0.5	19	3752876	3762500	9.624	9624		2024-05-06 11:23:00	0	43.5333
WT [7]	CNV Bin: Min 0.5 To Max 1.5	19	3762700	3770967	8.267	8267		2024-05-06 11:23:00	1	51.825
WT [7]	CNV Bin: Min 0.5 To Max 1.5	19	35657482	35800203	142.721	142721		2024-05-06 11:23:00	1	66.4243
WT [7]	CNV Bin: Min 0.5 To Max 1.5	19	35851918	35896979	45.061	45061		2024-05-06 11:23:00	1	45.1631
WT [7]	CNV Bin: Min 0.5 To Max 1.5	19	35988901	35996134	7.233	7233		2024-05-06 11:23:00	1	38.2681
WT [7]	CNV Bin: Min 0.5 To Max 1.5	19	39481939	39514000	32.061	32061		2024-05-06 11:23:00	1	58.6853
KO [8]	CNV Bin: Min 3.5 To Max 4.5	20	63540928	63570431	29.503	29503		2024-05-06 11:23:00	4	36.9236
KO [8]	CNV Bin: Min 0 To Max 0.5	21	40184487	40194445	9.958	9958		2024-05-06 11:23:00	0	58.7398
WT [7]	CNV Bin: Min 0.5 To Max 1.5	21	44103535	44332293	228.758	228758		2024-05-06 11:23:00	1	94.2694
KO [8]	CNV Bin: Min 3.5 To Max 4.5	21	44598620	44602019	3.399	3399		2024-05-06 11:23:00	4	38.1898
WT [7]	CNV Bin: Min 0.5 To Max 1.5	21	46323866	46448408	124.542	124542		2024-05-06 11:23:00	1	98.2338
WT [7]	CNV Bin: Min 0.5 To Max 1.5	22	20396965	20499874	102.909	102909		2024-05-06 11:23:00	1	43.5189
WT [7]	CNV Bin: Min 0.5 To Max 1.5	22	37692388	37846806	154.418	154418		2024-05-06 11:23:00	1	109.317
WT [7]	CNV Bin: Min 0.5 To Max 1.5	22	41893561	41928618	35.057	35057		2024-05-06 11:23:00	1	44.0411
WT [7]	CNV Bin: Min 0.5 To Max 1.5	22	42313328	42417527	104.199	104199		2024-05-06 11:23:00	1	43.8126
WT [7]	CNV Bin: Min 0.5 To Max 1.5	22	46256256	46420155	163.899	163899		2024-05-06 11:23:00	1	69.2762
WT [7]	CNV Bin: Min 0 To Max 0.5	22	46667462	46679565	12.103	12103		2024-05-06 11:23:00	0	35.9963
KO [8]	CNV Bin: Min 3.5 To Max 4.5	22	50249919	50325628	75.709	75709		2024-05-06 11:23:00	4	48.492
KO [8]	CNV Bin: Min 2.5 To Max 3.5	22	50696106	50700325	4.219	4219		2024-05-06 11:23:00	3	35.976
WT [7]	CNV Bin: Min 1.5 To Max 2.5	X	2782116	47148350	44366.2	44366234		2024-05-06 11:23:00	2	6197.01
KO [8]	CNV Bin: Min 1.5 To Max 2.5	X	2782116	13441986	10659.9	10659870		2024-05-06 11:23:00	2	2202.2
KO [8]	CNV Bin: Min 1.5 To Max 2.5	X	13455242	53432321	39977.1	39977079		2024-05-06 11:23:00	2	1267.59
WT [7]	CNV Bin: Min 1.5 To Max 2.5	X	47184902	58456814	11271.9	11271912		2024-05-06 11:23:00	2	838.774
KO [8]	CNV Bin: Min 1.5 To Max 2.5	X	53434026	58456814	5022.79	5022788		2024-05-06 11:23:00	2	669.953
WT [7]	CNV Bin: Min 1.5 To Max 2.5	X	56569201	57906657	1337.46	1337456		2024-05-06 11:23:00	2	23.5294	LOH
KO [8]	CNV Bin: Min 1.5 To Max 2.5	X	56569201	57906657	1337.46	1337456		2024-05-06 11:23:00	2	23.5294	LOH
WT [7]	CNV Bin: Min 1.5 To Max 2.5	X	62499820	154332100	91832.3	91832280		2024-05-06 11:23:00	2	1870.15
KO [8]	CNV Bin: Min 1.5 To Max 2.5	X	62499820	97725631	35225.8	35225811		2024-05-06 11:23:00	2	2302.46
KO [8]	CNV Bin: Min 1.5 To Max 2.5	X	97746266	119188702	21442.4	21442436		2024-05-06 11:23:00	2	1249.99
KO [8]	CNV Bin: Min 1.5 To Max 2.5	X	119239343	153321135	34081.8	34081792		2024-05-06 11:23:00	2	1294.88
WT [7]	CNV Bin: Min 1.5 To Max 2.5	X	126687241	128392873	1705.63	1705632		2024-05-06 11:23:00	2	40.7332	LOH
KO [8]	CNV Bin: Min 1.5 To Max 2.5	X	126687241	128392873	1705.63	1705632		2024-05-06 11:23:00	2	40.7332	LOH
KO [8]	CNV Bin: Min 1.5 To Max 2.5	X	153337259	153606990	269.731	269731		2024-05-06 11:23:00	2	78.5298
KO [8]	CNV Bin: Min 1.5 To Max 2.5	X	153693660	153766384	72.724	72724		2024-05-06 11:23:00	2	119.91
KO [8]	CNV Bin: Min 2.5 To Max 3.5	X	153770343	153827481	57.138	57138		2024-05-06 11:23:00	3	50.7696
KO [8]	CNV Bin: Min 1.5 To Max 2.5	X	153835637	153905164	69.527	69527		2024-05-06 11:23:00	2	197.452
KO [8]	CNV Bin: Min 2.5 To Max 3.5	X	153905526	154025791	120.265	120265		2024-05-06 11:23:00	3	88.7519
KO [8]	CNV Bin: Min 1.5 To Max 2.5	X	154026729	154090557	63.828	63828		2024-05-06 11:23:00	2	401.723
KO [8]	CNV Bin: Min 1.5 To Max 2.5	X	154156369	154331483	175.114	175114		2024-05-06 11:23:00	2	92.6063
KO [8]	CNV Bin: Min 2.5 To Max 3.5	X	154332100	154659396	327.296	327296		2024-05-06 11:23:00	3	125.645
WT [7]	CNV Bin: Min 0.5 To Max 1.5	X	154334428	154656441	322.013	322013		2024-05-06 11:23:00	1	126.261
WT [7]	CNV Bin: Min 1.5 To Max 2.5	X	154657008	155697538	1040.53	1040530		2024-05-06 11:23:00	2	963.871
KO [8]	CNV Bin: Min 1.5 To Max 2.5	X	154660523	155697538	1037.02	1037015		2024-05-06 11:23:00	2	312.818
WT [7]	CNV Bin: Min 0 To Max 0.5	Y	2787139	6557498	3770.36	3770359		2024-05-06 11:23:00	0	5247.37
KO [8]	CNV Bin: Min 0 To Max 0.5	Y	2787139	6557498	3770.36	3770359		2024-05-06 11:23:00	0	5556.49
WT [7]	CNV Bin: Min 0.5 To Max 1.5	Y	6597319	6730451	133.132	133132		2024-05-06 11:23:00	1	40.7188
WT [7]	CNV Bin: Min 0 To Max 0.5	Y	6762890	23350365	16587.5	16587475		2024-05-06 11:23:00	0	24593.4
KO [8]	CNV Bin: Min 0 To Max 0.5	Y	6762890	23350365	16587.5	16587475		2024-05-06 11:23:00	0	25047.9
WT [7]	CNV Bin: Min 0 To Max 0.5	Y	24499818	26671311	2171.49	2171493		2024-05-06 11:23:00	0	1114.28
KO [8]	CNV Bin: Min 0 To Max 0.5	Y	24499818	26671311	2171.49	2171493		2024-05-06 11:23:00	0	400.712
