# Supplementary material for: CRISPR-edited human ES-derived oligodendrocyte progenitor cells improve remyelination in rodents
Source: Nat Commun. 2024 Oct 9;15:8570. doi: 10.1038/s41467-024-52444-w (PMC11464782; doi:10.1038/s41467-024-52444-w)
Supplement: Supplementary file 5 — Supplementary Data 2 [file 41467_2024_52444_MOESM5_ESM.xlsx]

## Sheet: Off-Target Results
Sequence	PAM	Score	#MM	Gene	Locus
CGGGAGTCCACCCATTCTCA	GGG	N/A		NRP1	chr10:+33254056
GGGCAGTCCACCCATTCTCA	GAG	0	2		chr12:-125477764
TTGGAGTTCACTCATTCTCA	TGG	21	4		chr14:-94906741
TGGGAGTCCACCCATTTTCA	AAG	29	2		chr8:+92444007
AGGGAG-CCAACCATTCTCA	TGG	29	3		chr7:-87002445
TGAGAGGCCACCCATTCTCA	TAG	32	3		chr14:-99626120
AGGCAGTCCATCCATTCTCA	GAG	33	3		chr2:+213359247
AGGCAGTCCATCCATTCTCA	GAG	33	3		chr3:-17693755
TGGAAGTGCACCCATTCCCA	AGG	34	4		chr9:-87485723
TGGGACTCCACC-ATTCTCA	AGG	42	3		chr5:-33834906
AGGGAGTGATCCCATTCTCA	GAG	44	4		chr8:+135469242
CTGGAGTCC--CCATTCTCA	AAG	48	3		chr3:-135086797
AGGCAGTCCGTCCATTCTCA	GAG	48	4		chr1:+93916095
AGGCAGTCCGTCCATTCTCA	GAG	48	4		chr5:-159140195
CAGCAGTCCGTCCATTCTCA	GAG	48	4		chrX:-138231378
CTGGAGGCC-CCCATTCTCA	GAG	49	3	CLCN1	chr7:-143316322
CGGCAGCACCCCCATTCTCA	CAG	51	4		chr12:+131600753
CAGGATTTCACCCATACTCA	GAG	52	4		chr22:-22870937
CCGGAGCCCACCCAT-CTCA	GGG	53	3		chr21:-42283343
AGGCAGTCCATCCGTTCTCA	TAG	53	4		chr2:-145783037
CCAGAGACCACCCATTCACA	CAG	54	4		chr1:-55768324
GGGAAGGCCACCCATTTTCA	AAG	56	4		chr1:-85937837
CGTGTGTCCACCCATTTTCA	GAG	57	3		chr12:-47223008
AGGGAGCCCACCCATCCTCA	CAG	58	3		chr2:+240258903
CGGGAGCTCCCACCATTCTCA	TGG	58	3		chr7:-142564552
AGGCAGTCTGCCCATTCTCA	GAG	59	4		chr7:-120901392
CTGGAGTCCTCTCATTCTTA	GAG	59	4		chr19:+49679191
AGGCAGTCTGCCCATTCTCA	GAG	59	4		chr4:-145574992
AGGCAGTCTGCCCATTCTCA	GAG	59	4		chr11:+40710669
AGGCAGTCTGCCCATTCTCA	GAG	59	4		chr4:-41350109
AGGCAGTCTGCCCATTCTCA	GAG	59	4		chr10:+16177064
AGGCAGTCTGCCCATTCTCA	GAG	59	4		chr7:+87263317
CAGGAGTCCAGCCCATTCCCA	GGG	60	3	MYOZ3	chr5:+150678949
CAGGGGTCTGCCCATTCTCA	GAG	60	4		chr6:-132272339
CGAAAGTCCTCCCACTCTCA	AGG	60	4		chr6:+33267626
TGGCAGCCCACCCATGCTCA	CGG	60	4		chr19:+19456367
CAGGAGTTCACCTATTCACA	GGG	61	4		chr3:-134840331
AGGGTGTCCACCTATTCACA	AAG	62	4		chr2:+196345978
CTGGA-TCCACCCATTATCA	AAG	63	3		chr19:-55716660
CGGGACCTCACCCAGTCTCA	GGG	64	4		chr22:+41699972
CGGGGGTGCACCAATTCACA	GGG	64	4		chr18:-58480964
CAGGTGTCAACCCATTTTCA	GAG	65	4		chr2:+13560574
TTGGAGTCCACCCATTCTTT	AGG	65	4		chr11:+19121287
CTGGAGTGCACCATTTCTCA	TGG	66	4		chr10:+74609434
CGGGATCCCGCCCGTTCTCA	AAG	66	4		chr5:-139787929
CTGGAGTGCACCATTTCTCA	CAG	66	4		chrX:+100214978
TGGGA-TCCAGCCATTCTCA	GAG	67	3		chr8:-85410771
AGGGAAGCGACCCATTCTCA	CAG	67	4		chr1:+66356530
TGGGAACCCACCCATTCTAA	GGG	68	4		chr11:-11240670
GGGGTGTCCCCCCATTCACA	TGG	68	4		chr5:+1230257
CAGGAATCCTCCCATTCTGA	AGG	69	4		chr3:+13237400
CGGAAGACCACACATTCTCT	TGG	69	4		chr2:-128325877
CTGGAGTCCTTACATTCTCA	AAG	70	4		chr10:+20403496
GGGGAATCTGCCCATTCTCA	GAG	70	4		chr19:-53814265
CGGGAGTCCAACT-TTCTCA	GGG	71	3		chr3:-119034406
CGAGAGTGCACCATTTCTCA	TGG	71	4		chrX:+73498309
CCCGAGTCCACCCATAGTCA	GAG	71	4		chr14:-100834101
CTGGAGTCCTCCAAGTCTCA	GAG	72	4		chr11:+116433054
CGTGTGTTCACCCATTCACA	TAG	72	4		chr2:-135787225
AGGCAGTCCATCCATTATCA	GAG	72	4		chr6:+143034876
CAAGAGTCCACCCGTCCTCA	CAG	72	4		chr20:-18727006
TGCGAGTCCACCCATTACCA	TAG	73	4		chr2:+182824593
TGGGACTCCACCCATTTTCT	TGG	74	4		chr11:+11253110
AGGCAGGCCACCCATCCTCA	GGG	74	4		chr2:-21044639
CGGGATTGCATTCATTCTCA	TGG	74	4		chr7:+65892110
CGGGAGTTCAACCATTTCCA	GAG	74	4		chr11:+71344355
CAGGAGTCCACACCATTCTCC	CAG	75	3		chr1:-115654403
GGGCAGTCTATCCATTCTCA	GAG	77	4		chr5:-66106596
AGGCAGTCTATCCATTCTCA	GAG	77	4		chr6:-87140333
AGGCAGTCTATCCATTCTCA	GAG	77	4		chrX:-110657552
AGGCAGTCTATCCATTCTCA	GAG	77	4		chr5:-113074059
AGGCAGTCTATCCATTCTCA	GAG	77	4		chr12:-86627394
AGGCAGTCTATCCATTCTCA	GAG	77	4		chr14:-65892708
AGGCAGTCTATCCATTCTCA	GAG	77	4		chr2:+49233136
AGGCAGTCTATCCATTCTCA	GAG	77	4		chr20:+25720199
AGGCAGTCTATCCATTCTCA	GAG	77	4		chr15:+32145390
CGGGATTTCGGCCATTCTCA	TAG	78	4		chr1:-207393485
CAGGAGTCAGCACATTCTCA	CAG	78	4		chr6:-147943936
CTGGTGTCCACCCATTTTCC	AGG	79	4		chr15:-80584283
TGGGAGTACACACATTCCCA	CAG	79	4		chr20:-36525365
CATGAGTCCTCGCATTCTCA	TAG	80	4		chr4:+89982177
TGGGCGGCCACCCAATCTCA	GGG	80	4		chr15:-74322840
CCAGAGGCCACCCATGCTCA	CAG	81	4		chr3:+44404899
CTGGTGTCCACCCATCCCCA	GAG	82	4		chr3:-159064047
CGGGACCCCAGCAATTCTCA	GAG	82	4		chr22:-19739437
AGGGAGTCCAGCCA-TCTCA	TGG	83	3		chr1:+205360486
TGGGAGCCCACACATTCACA	AGG	83	4		chr11:-123306903
CGGGCTTGCACCCTTTCTCA	GGG	83	4	RAF1	chr3:-12663417
TGGGAGGCCACCAAATCTCA	AGG	83	4		chr2:-196184537
GGGGAGCCCAGCCATTTTCA	CAG	83	4	ADAM9	chr8:-39082996
CCCGAGTCCACCCCATCTCA	CAG	85	4		chr1:-157773454
CGGGTGTCCTCACATCCTCA	CGG	85	4		chr19:+33220074
CGGGGTTCCACCCAATCTTA	AGG	87	4		chr8:-135796104
CAGGATTCCACACATTGTCA	AGG	87	4		chr18:+14926465
TGAGAGTCCACCCATTCCCC	CAG	88	4		chr3:-41687930
CAGGAGTCCTCCCTTACTCA	CAG	88	4		chr22:-27099242
AGGGAGTCCACCCA-TCTCC	CAG	89	3		chr22:+31090434
CTGGAGTCCACTCATTGTTA	CAG	89	4		chr7:+124241706
GGGGAGTCCACCCAATCCTCA	GAG	90	3		chr1:+36173093
AGGGAGTCCATTCAATCTCA	GAG	91	4	TIMD4	chr5:-156919168
