# Supplementary material for: CRISPR-edited human ES-derived oligodendrocyte progenitor cells improve remyelination in rodents
Source: Nat Commun. 2024 Oct 9;15:8570. doi: 10.1038/s41467-024-52444-w (PMC11464782; doi:10.1038/s41467-024-52444-w)
Supplement: Supplementary file 8 — Source data [file 41467_2024_52444_MOESM8_ESM.xlsx]

## Sheet: Figure 1 B-G
	Figure 1 D	Biological replicate
		i	ii	iii	Average	StDev	SEM
	NRP1+/+	16	14	12	14	2	1.1547
	NRP1-/-	24	12	19	18.3333	6.02771	3.4801
	Figure 1 E	Biological replicate
		i	ii	iii	Average	StDev	SEM
	NRP1+/+	4	14	5	7.66667	5.50757	3.1798
	NRP1-/-	18	10	7	11.6667	5.68624	3.28295
	Figure 1 F	Biological replicate
		i	ii	iii	Average	StDev	SEM
	NRP1+/+	38	34	44	38.6667	5.03322	2.90593
	NRP1-/-	30	39	50	39.6667	10.0167	5.78312
	Figure 1 G	Biological replicate
		i	ii	iii	Average	StDev	SEM
	NRP1+/+	89	91.96	76.69	85.8833	8.09805	4.67541
	NRP1-/-	85.9	81.71	95.96	87.8567	7.32373	4.22836

## Sheet: Figure 2 A-E, G, I
	Figure 2 A	Biological replicate
		i	ii	iii	iv	v	Average	StDev	SEM
	NRP1+/+ Untreated	1	1	1	1	1	1	0	0
	NRP1-/- Untreated	1	1	1	1	1	1	0	0
	NRP1+/+ Sema3A (5ug/mL)	0.711637	0.926631	0.580944	1.0731	0.853764	0.829216	0.190419	0.0851579
	NRP1-/- Sema3A (5ug/mL)	0.648425	1.142	0.834372	1.04398	1.14706	0.963167	0.216782	0.0969481
	Figure 2 B	Biological replicate
		i	ii	iii	iv	v	Average	StDev	SEM
	NRP1+/+ Untreated	1	1	1	1	1	1	0	0
	NRP1-/- Untreated	1	1	1	1	1	1	0	0
	NRP1+/+ Sema3A (5ug/mL)	1.24425	1.49367	0.686441	1.04576	0.595876	1.0132	0.37624	0.16826
	NRP1-/- Sema3A (5ug/mL)	1.0081	0.642008	0.954089	1.11438	0.782493	0.900215	0.187709	0.0839458
	Figure 2 C	Biological replicate
		i	ii	iii	iv	v	Average	StDev	SEM
	NRP1+/+ Untreated	1	1	1	1		1	0	0
	NRP1-/- Untreated	1	1	1	1	1	1	0	0
	NRP1+/+ Sema3A (5ug/mL)	1.158	0.9	0.78	1.111		0.98725	0.177984	0.0795968
	NRP1-/- Sema3A (5ug/mL)	0.821	1.094	1	1	0.904	0.9638	0.104332	0.0466588
	Figure 2 D	Biological replicate
		i	ii	iii	Average	StDev	SEM
	NRP1+/+ Untreated	89	91.96	76.69	85.8833	8.09805	4.67541
	NRP1-/- Untreated	85.9	81.71	95.96	87.8567	7.32373	4.22836
	NRP1+/+ Sema3A (5ug/mL)	93.17	93.08	89.44	91.8967	2.12801	1.22861
	NRP1-/- Sema3A (5ug/mL)	81.78	81.4	97.13	86.77	8.97403	5.18116
	Figure 2 E	Biological replicate
		i	ii	iii	iv	v	Average	StDev	SEM
	NRP1+/+ Untreated	1	1	1	1	1	1	0	0
	NRP1-/- Untreated	1	1	1	1	1	1	0	0
	NRP1+/+ Sema3A (5ug/mL)	0.618326	0.615667	0.504269	1.16661	0.487342	0.678443	0.279606	0.125044
	NRP1-/- Sema3A (5ug/mL)	0.975777	1.03197	1.10897	1.09439	0.956801	1.03358	0.0682293	0.0305131
	Figure 2 G	Biological replicate
		i	ii	iii	iv	Average	StDev	SEM
	NRP1+/+ Untreated	1	1	1	1	1	0	0
	NRP1+/+ Sema3A (5ug/mL)	1.86182	0.56174	1.14389	1.01054	1.1445	0.539167	0.269583
	Figure 2 I	Biological replicate
		i	ii	iii	Average	StDev	SEM
	NRP1+/+ Untreated	1	1	1	1	0	0
	NRP1-/- Untreated	1	1	1	1	0	0
	NRP1+/+ Sema3A (5ug/mL)	0.710656	0.675082	0.627186	0.670975	0.0418863	0.0241831
	NRP1-/- Sema3A (5ug/mL)	1.21536	0.560398	1.38914	1.05497	0.437033	0.252321

## Sheet: Figure 3 C, E, F
	Figure 3 C	Biological replicate
	Attraction	i	ii	iii	iv	Average	StDev	SEM
	NRP1+/+ PBS	74.8012	68.0503	42.5933		61.8149	16.9852	9.80643
	NRP1-/- PBS	77.5522	47.7778	65.0943	36.8613	56.8214	18.0592	9.02959
	NRP1+/+ Sema3A	39.3895	32.3833	43.0131		38.2619	5.40385	3.11992
	NRP1-/- Sema3A	78.6165	85.0799	61.5828		75.0931	12.1383	7.00807
	Repulsion
	NRP1+/+ PBS	25.1988	31.9497	57.4068		38.1851	16.9852	9.80643
	NRP1-/- PBS	22.4478	52.2222	34.9057	63.1387	43.1786	18.0592	9.02959
	NRP1+/+ Sema3A	60.6105	67.6167	56.987		61.7381	5.40385	3.11991
	NRP1-/- Sema3A	21.3835	14.92	38.4172		24.9069	12.1383	7.00807
	Figure 3 E	Biological replicate
	Attraction	i	ii	iii	iv	Average	StDev	SEM
	Young(+/+)	74.8012	68.0503	42.5933		61.8149	16.9852	9.80643
	Old(+/+)	53.2913	65.3767	50.7763	51.2789	55.1808	6.88357	3.44179
	Young(-/-)	77.5522	47.7778	65.0943	36.8613	56.8214	18.0592	9.02959
	Old(-/-)	45.1073	48.185	23.2254		38.8392	13.6093	7.85731
	Repulsion
	Young(+/+)	25.1988	31.9497	57.4068		38.1851	16.9852	9.80643
	Old(+/+)	46.7087	34.6233	49.2237	48.7211	44.8192	6.88357	3.44179
	Young(-/-)	22.4478	52.2222	34.9057	63.1387	43.1786	18.0592	9.02959
	Old(-/-)	54.8927	51.815	76.7746		61.1608	13.6093	7.85731
	Figure 3 F	Biological replicate
		i	ii	iii	iv	Average	StDev	SEM
	Young(+/+)	1597	1145.67	1492.67		1411.78	236.289	136.422
	Old(+/+)	1210	1241	1122.33	835.333	1102.17	184.851	92.4254
	Young(-/-)	939.667	1416.33	973		1109.67	266.103	153.635
	Old(-/-)	1010.67	1085.67	717.667		938	194.464	112.274

## Sheet: Figure 4 B-E, G, H, I
	Figure 4 B	Biological replicate
	Left Hemisphere	i	ii	iii	Average	StDev	SEM
	NRP1+/+	375	300	258.333	311.111	59.1217	34.1339
	NRP1-/-	283.333	258.333	141.667	227.778	75.6147	43.6562
	Right Hemisphere
	NRP1+/+	316.667	183.333	258.333	252.778	66.8401	38.5901
	NRP1-/-	250	441.667	241.667	311.111	113.141	65.3221
	Figure 4 C	Biological replicate
	Left Hemisphere	i	ii	iii	Average	StDev	SEM
	NRP1+/+	84.2593	75.9259	70.5128	76.8993	6.92472	3.99799
	NRP1-/-	82.0833	59.4444	90.4762	77.3347	16.0516	9.26741
	Right Hemisphere
	NRP1+/+	86.9281	81.3492	76.2982	81.5252	5.31713	3.06985
	NRP1-/-	76.1111	80	84.7222	80.2778	4.31227	2.48969
	Figure 4 D	Biological replicate
	Left Hemisphere	i	ii	iii	Average	StDev	SEM
	NRP1+/+	44.7403	52.6144	67.5505	54.9684	11.5859	6.68912
	NRP1-/-	52.6191	42.1212	40.7407	45.1603	6.49621	3.75059
	Right Hemisphere
	NRP1+/+	37.3737	57.8788	62.2436	52.4987	13.2792	7.66673
	NRP1-/-	60.3633	47.1159	35.2381	47.5724	12.5688	7.2566
	Figure 4 E	Biological replicate
	Left Hemisphere	i	ii	iii	Average	StDev	SEM
	NRP1+/+	26.6667	22.4311	27.3504	25.4827	2.66483	1.53854
	NRP1-/-	31.3492	31.3492	43.2234	35.3073	6.85559	3.95808
	Right Hemisphere
	NRP1+/+	28.5839	16.3462	28.3333	24.4211	6.99425	4.03813
	NRP1-/-	33.3333	43.1871	34.8064	37.109	5.31513	3.06869
	Figure 4 G	Biological replicate
	Contralateral	i	ii	iii	Average	StDev	SEM
	NRP1+/+	1	1	1	1	0	0
	NRP1-/-	1	1	1	1	0	0
	Lesion
	NRP1+/+	0	0.583333	0.666667	0.416667	0.363242	0.209718
	NRP1-/-	0.666667	0.533333	0.076923	0.425641	0.30927	0.178557
	Figure 4 H	Biological replicate
		i	ii	iii	iv	Average	StDev	SEM
	Contralateral	1	1	1	1	1	0	0
	PBS	3.86957	7.81818	2.78571		4.82449	2.64865	1.5292
	Sema3A (10ug/mL)	2.4	1.72727	0.703704	0.571429	1.3506	0.869618	0.434809
	Figure 4 I	Biological replicate
		i	ii	iii	iv	v	Average	StDev	SEM
	Contralateral	1	1	1	1	1	1	0	0
	PBS	3.28571	3.40909	3.13333	4.73333	2.09091	3.33048	0.942282	0.421401
	Sema3A (10ug/mL)	2.18182	5.82353	1.86364	3.47059	3.11111	3.29014	1.56093	0.698067

## Sheet: Figure 5 B-E, H
	Figure 5 B	Biological replicate
		i	ii	iii	iv	Average	StDev	SEM
	NRP1+/+	16.367	17.749	13.836		15.984	1.98442	1.1457
	NRP1-/-	16.7053	18.9573	15.5513	18.6813	17.4738	1.62741	0.813707
	Figure 5 D	Biological replicate
	Contralateral	i	ii	iii	iv	Average	StDev	SEM
	NRP1+/+	1	1	1	1	1	0	0
	NRP1-/-	1	1	1	1	1	0	0
	Lesion
	NRP1+/+	1.72727	1.09091	0.780488	0.625	1.05592	0.48768	0.24384
	NRP1-/-	1.48276	1.8	1.27027	1.77419	1.58181	0.252644	0.126322
	Figure 5 E	Biological replicate
		i	ii	iii	iv	v	vi	vii	Average	StDev	SEM
	Contralateral	1	1	1	1	1	1	1	1	0	0
	NRP1+/+	0.669871	0.815383	0.575888	0.734669	0.711049	1.06528	0.4649	0.719577	0.190161	0.071874
	NRP1-/-	0.92758	1.20715	1.02031	1.01714				1.04305	0.117547	0.0587734
	Figure 5 H	Biological replicate
		i	ii	iii	iv	Average	StDev	SEM
	NRP1+/+	15.9271	26.1978	18.9586	21.7912	20.7187	4.36762	2.18381
	NRP1-/-	42.8454	29.8735	21.9555	40.831	33.8763	9.77993	4.88996

## Sheet: Supplemental Figure 4
	Supplemental Figure 4 A	Biological replicate
	Left Hemisphere	i	ii	iii	Average	StDev	SEM
	NRP1+/+	6.8254	0	12.6253	6.48356	6.31957	3.64861
	NRP1-/-	16.5307	13.6746	0	10.0684	8.83567	5.10128
	Right Hemisphere
	NRP1+/+	17.6768	12.3447	8.57143	12.8643	4.57485	2.64129
	NRP1-/-	9.20635	9.20635	12.8571	10.4233	2.10779	1.21693

## Sheet: Supplemental Figure 5 B
	Supplemental Figure 5 B	Biological replicate
	PBS	i	ii	iii	iv	v	Average	StDev	SEM
	NRP1+/+	7.61905	17.0121	12.62			12.4171	4.69983	2.71345
	NRP1-/-	29.5238	27.1667	11.6247	9.5	20.1282	19.5887	8.96702	4.01018
	Sema3A
	NRP1+/+	15.6504	25.8289	25.4992	6.62058		18.3998	9.16338	4.58169
	NRP1-/-	12.62	14.5833	9.3254	7.18518	16.0145	11.9457	3.65702	1.63547

## Sheet: Supplemental Figure 6 B
	Supplemental Figure 6 B	Biological replicate
	Young	i	ii	iii	iv	v	Average	StDev	SEM
	NRP1+/+	62.8615	36.8123	46.638			48.7706	13.1549	7.595
	NRP1-/-	57.5486	77.1779	62.6984	67.9858	52.7778	63.6377	9.46228	4.23166
	Old
	NRP1+/+	79.2115	75.6662	54.7996	44.3133		63.4976	16.7202	8.36008
	NRP1-/-	84.4729	50.5899	76.1438	71.7677		70.7436	14.4323	7.21616

## Sheet: Supplemental Figure 7 B-F
	Supplemental Figure 7 B	Biological replicate
	Left	i	ii	iii	iv	Average	StDev	SEM
	NRP1+/+	28.3224	22.9701	24.7405		25.3444	2.72679	1.57431
	NRP1-/-	14.2838	27.7384	29.2942	14.8212	21.5344	8.08994	4.04497
	Right
	NRP1+/+	3.367	13.8216	25.4858		14.2248	11.0649	6.38834
	NRP1-/-	22.7718	24.2152	16.7566	17.4026	20.2866	3.75894	1.87947
	Supplemental Figure 7 C	Biological replicate
		i	ii	iii	iv	Average	StDev	SEM
	NRP1+/+	0.831433	0.843748	0.833559	0.868448	0.844297	0.0169741	0.00848705
	NRP1-/-	0.84116	0.84642	0.82794	0.820435	0.833989	0.0119199	0.00595997
	Supplemental Figure 7 D	Biological replicate
		i	ii	iii	iv	Average	StDev	SEM
	NRP1+/+	0.747619	0.79644	0.801107	0.699996	0.76129	0.0474861	0.0237431
	NRP1-/-	0.852593	1.00673	0.772254	0.767898	0.849868	0.111588	0.055794
	Supplemental Figure 7 E	Biological replicate
		i	ii	iii	iv	v	vi	Average	StDev	SEM
	Contralateral	1	1	1	1	1	1	1	0	0
	NRP1+/+	0.827552	1.13567	0.995989	1.26171	0.972225	1.04201	1.03919	0.148307	0.060546
	NRP1-/-	0.708055	1.18723	0.646596	1.41883			0.990177	0.374261	0.18713
	Supplemental Figure 7 F	Biological replicate
	Contralateral	i	ii	iii	iv	v	vi	vii	Average	StDev	SEM
	NRP1+/+	17.2222	15.7573	11.4235	26.692	24.854	27.948	32.919	22.4023	7.71678	2.91667
	NRP1-/-	17.0745	15.4971	14.5594					15.7103	1.27105	0.733843
	Lesion								Average	StDev	SEM
	NRP1+/+	19.08	28.7785	30.1786	20.2631	13.913	36.1995	28.3249	25.2482	7.71959	2.91773
	NRP1-/-	17.4134	15.7976	19.7751					17.6621	2.00038	1.15492
